# Supplementary material for: Recognition of vocoded words and sentences in quiet and multi-talker babble with children and adults
Source: PLoS One. 2020 Dec 29;15(12):e0244632. doi: 10.1371/journal.pone.0244632 (PMC7771688; doi:10.1371/journal.pone.0244632)
Supplement: S1 Table — (XLSX) [file pone.0244632.s001.xlsx]

## Sheet: Adult Words
Adults	Words	Quiet
Listener	1	2	3	4	5	6	7	8	9	10	11		Acute (Run 1)	Trained (Runs 9-11)	Difference
SNL	60	100	80	90	100	100	100	100	90	100	100		60	96.6667	36.6667
SNN	40	10	60	60	70	80	80	80	60	60	60		40	60	20
SNO	80	100	80	60	80	90	100	90	100	100	80		80	93.3333	13.3333
SNS	80	90	70	80	100	90	100	90	80	100	90		80	90	10
SNP	50	80	80	70	100	90	90	90	80	100	100		50	93.3333	43.3333
SNQ	50	70	80	90	90	50	90	100	100	90	100		50	96.6667	46.6667
SNR	90	100	80	100	100	100	100	100	90	90	90		90	90	0
SNT	80	90	80	90	100	100	100	90	100	90	100		80	96.6667	16.6667
SNU	80	80	80	80	100	90	100	80	100	80	100		80	93.3333	13.3333
SYH	100	100	100	100	100	90	100	100	100	100	100		100	100	0
SNW	40	70	70	70	60	80	80	90	100	70	90		40	86.6667	46.6667
												Average	68.1818	90.6061	22.4242
												SD	20.8893	10.8339	17.832
Adults	Words	10dBSNR
Listener	1	2	3	4	5	6	7	8	9	10	11		Acute (Run 1)	Trained (Runs 9-11)	Difference
SNL	30	40	90	60	40	60	90	80	90	90	80		30	86.6667	56.6667
SNN	40	20	50	20	30	50	40	30	40	70	50		40	53.3333	13.3333
SNO	40	30	50	60	90	80	100	40	70	40	70		40	60	20
SNS	70	80	90	80	40	80	100	60	90	80	70		70	80	10
SNP	30	50	80	60	40	60	70	80	50	50	50		30	50	20
SNQ	30	20	60	70	50	70	70	80	70	70	50		30	63.3333	33.3333
SNR	50	60	60	80	80	70	80	60	60	90	80		50	76.6667	26.6667
SNT	60	70	60	70	60	100	70	90	80	60	70		60	70	10
SNU	50	60	80	70	80	90	70	60	70	70	80		50	73.3333	23.3333
SYH	70	80	80	70	70	80	100	60	80	80	90		70	83.3333	13.3333
SNW	50	30	60	10	80	60	70	40	80	50	60		50	63.3333	13.3333
												Average	47.2727	69.0909	21.8182
												SD	14.8936	12.1189	13.6921
Adults	Words	5dBSNR
Listener	1	2	3	4	5	6	7	8	9	10	11		Acute (Run 1)	Trained (Runs 9-11)	Difference
SNL	40	20	50	30	80	20	40	60	50	70	60		40	60	20
SNN	20	10	10	20	10	0	30	30	0	10	40		20	16.6667	-3.33333
SNO	20	40	40	60	50	10	80	70	40	40	60		20	46.6667	26.6667
SNS	20	20	40	50	30	30	30	90	70	40	40		20	50	30
SNP	30	30	20	40	20	60	40	60	40	50	30		30	40	10
SNQ	30	10	30	20	60	40	40	50	0	60	50		30	36.6667	6.66667
SNR	30	40	30	50	50	70	40	70	40	30	40		30	36.6667	6.66667
SNT	20	50	70	60	80	40	80	70	40	50	80		20	56.6667	36.6667
SNU	20	20	50	40	60	50	40	40	80	30	50		20	53.3333	33.3333
SYH	40	20	70	30	40	60	60	40	60	90	90		40	80	40
SNW	30	20	20	20	30	60	30	40	30	30	50		30	36.6667	6.66667
												Average	27.2727	46.6667	19.3939
												SD	7.86245	16.3978	14.7436
Adults	Words	0dBSNR
Listener	1	2	3	4	5	6	7	8	9	10	11		Acute (Run 1)	Trained (Runs 9-11)	Difference
SNL	60	20	60	50	80	10	50	40	60	50	80		60	63.3333	3.33333
SNN	0	20	20	0	20	0	30	0	0	10	20		0	10	10
SNO	20	50	70	70	30	60	60	40	50	50	50		20	50	30
SNS	30	70	40	50	40	50	40	70	40	50	20		30	36.6667	6.66667
SNP	0	20	30	60	30	40	20	30	50	50	80		0	60	60
SNQ	0	10	40	40	40	20	20	60	30	60	30		0	40	40
SNR	20	50	50	70	50	50	60	80	50	50	40		20	46.6667	26.6667
SNT	10	40	30	60	50	70	60	60	50	90	40		10	60	50
SNU	20	30	40	50	40	50	50	40	60	50	50		20	53.3333	33.3333
SYH	50	40	60	70	70	70	90	60	40	60	80		50	60	10
SNW	40	10	30	10	40	40	10	20	30	30	30		40	30	-10
												Average	22.7273	46.3636	23.6364
												SD	20.5382	16.2244	21.5228

## Sheet: Adult Sentences
Adults	Sentences	Quiet
Listener	1	2	3	4	5	6	7	8	9	10	11		Acute (Run 1)	Trained (Runs 9-11)	Difference
SOY	96	100	100	96	84	92	100	92	100	100	88		96	96	0
SOZ	100	96	96	96	96	92	96	100	84	96	92		100	90.6667	-9.33333
SPA	84	96	92	80	96	92	96	100	92	88	100		84	93.3333	9.33333
SPC	88	96	96	96	100	88	96	100	100	92	92		88	94.6667	6.66667
SPD	80	96	100	88	100	92	100	92	92	100	96		80	96	16
SPV	72	84	84	96	96	88	96	88	76	96	92		72	88	16
SQB	64	92	92	96	92	96	88	100	100	96	80		64	92	28
SQC	92	92	88	100	80	80	100	88	92	92	84		92	89.3333	-2.66667
SQD	80	92	96	76	88	88	100	92	88	96	88		80	90.6667	10.6667
SQF	92	72	60	92	72	76	72	96	92	68	92		92	84	-8
												Average	84.8	91.4667	6.66667
												SD	11.1235	3.7817	11.8092
Adults	Sentences	10dBSNR
Listener	1	2	3	4	5	6	7	8	9	10	11		Acute	Trained	Difference
SOY	44	80	68	68	80	84	88	92	84	92	92		44	89.3333	45.3333
SOZ	72	84	96	64	72	96	72	52	96	72	88		72	85.3333	13.3333
SPA	56	64	68	84	80	76	96	80	92	96	72		56	86.6667	30.6667
SPC	52	72	76	84	84	80	96	76	84	80	80		52	81.3333	29.3333
SPD	80	92	92	84	84	84	76	72	96	88	80		80	88	8
SPV	48	64	72	80	72	72	84	76	80	80	96		48	85.3333	37.3333
SQB	52	72	60	80	84	88	88	72	76	92	56		52	74.6667	22.6667
SQC	64	76	60	80	60	96	84	68	80	68	72		64	73.3333	9.33333
SQD	52	64	96	76	92	84	84	84	88	68	68		52	74.6667	22.6667
SQF	80	60	80	72	52	64	88	60	56	92	24		80	57.3333	-22.6667
												Average	60	79.6	19.6
												SD	13.1993	9.8191	19.0858
Adults	Sentences	5dBSNR
Listener	1	2	3	4	5	6	7	8	9	10	11		Acute	Trained	Difference
SOY	20	52	92	52	84	52	72	64	52	72	48		20	57.3333	37.3333
SOZ	60	44	56	52	76	60	68	60	68	52	60		60	60	0
SPA	40	60	52	64	56	40	52	76	64	84	56		40	68	28
SPC	68	72	52	72	76	64	76	88	60	64	48		68	57.3333	-10.6667
SPD	56	28	56	80	80	76	64	56	68	52	60		56	60	4
SPV	48	48	44	40	48	64	72	72	52	72	64		48	62.6667	14.6667
SQB	28	60	60	60	68	64	72	64	52	48	56		28	52	24
SQC	36	36	48	68	60	64	44	80	68	84	52		36	68	32
SQD	32	48	32	76	56	72	60	52	76	52	56		32	61.3333	29.3333
SQF	60	36	40	36	56	56	48	48	60	40	60		60	53.3333	-6.66667
												Average	44.8	60	15.2
												SD	15.9778	5.37024	17.3754
Adults	Sentences	0dBSNR
Listener	1	2	3	4	5	6	7	8	9	10	11		Acute	Trained	Difference
SOY	40	24	36	40	48	52	56	60	40	52	28		40	40	0
SOZ	28	24	20	20	28	28	20	36	20	16	8		28	14.6667	-13.3333
SPA	4	40	16	48	20	32	8	28	28	48	24		4	33.3333	29.3333
SPC	16	32	36	32	44	44	36	40	24	40	24		16	29.3333	13.3333
SPD	8	20	40	28	32	12	44	48	40	16	44		8	33.3333	25.3333
SPV	0	40	20	52	24	24	24	32	24	16	40		0	26.6667	26.6667
SQB	4	16	8	16	28	48	16	44	44	32	36		4	37.3333	33.3333
SQC	32	12	24	4	16	24	28	12	36	48	40		32	41.3333	9.33333
SQD	4	0	32	12	32	12	48	28	28	48	24		4	33.3333	29.3333
SQF	16	4	20	24	24	36	20	44	20	16	24		16	20	4
												Average	15.2	30.9333	15.7333
												SD	13.8307	8.52129	15.5212

## Sheet: Child Words
Child	Words	Quiet
Listener	1	2	3	4	5	6	7	8	9	10	11		Acute (Run 1)	Trained (Runs 9-11)	Difference
CKG	70	90	70	100	50	90	100	70	80	100	70		70	83.3333	13.3333
CMI	30	30	50	70	60	50	50	60	80	50	80		30	70	40
COY	70	80	100	80	90	90	70	100	100	90	100		70	96.6667	26.6667
CPD	10	90	60	70	100	90	60	80	90	40	80		10	70	60
CMR	60	50	70	40	20	90	50	70	60	60	80		60	66.6667	6.66667
CPI	90	80	90	80	80	90	90	80	90	90	90		90	90	0
CPJ	30	50	50	70	50	50	50	70	50	90	80		30	73.3333	43.3333
CNW	40	50	50	80	60	50	70	60	30	70	50		40	50	10
CPY	20	60	20	80	50	50	60	90	60	40	70		20	56.6667	36.6667
CPZ	0	40	20	80	50	60	70	50	70	90	40		0	66.6667	66.6667
												Average	42	72.3333	30.3333
												SD	29.3636	14.32	22.8495
Child	Words	10dBSNR
Listener	1	2	3	4	5	6	7	8	9	10	11		Acute	Trained	Difference
CKG	40	50	50	70	40	80	60	70	50	60	90		40	66.6667	26.6667
CMI	10	30	10	20	50	40	30	70	50	30	70		10	50	40
COY	30	30	60	60	50	70	80	70	60	60	70		30	63.3333	33.3333
CPD	20	20	50	40	50	40	60	60	60	70	60		20	63.3333	43.3333
CMR	0	30	20	0	10	0	10	70	60	80	20		0	53.3333	53.3333
CPI	40	10	50	50	50	50	60	40	60	90	60		40	70	30
CPJ	20	30	60	30	10	40	50	30	50	30	50		20	43.3333	23.3333
CNW	0	10	10	30	20	30	70	0	20	50	50		0	40	40
CPY	10	30	0	40	40	50	40	20	30	30	40		10	33.3333	23.3333
CPZ	20	30	50	30	60	30	50	40	60	40	50		20	50	30
												Average	19	53.3333	34.3333
												SD	14.4914	12.2726	9.69281
Child	Words	5dBSNR
Listener	1	2	3	4	5	6	7	8	9	10	11		Acute	Trained	Difference
CKG	20	60	40	40	40	20	70	50	30	50	20		20	33.3333	13.3333
CMI	0	0	10	10	50	0	10	20	40	20	20		0	26.6667	26.6667
COY	10	50	30	50	40	60	50	30	40	50	60		10	50	40
CPD	0	20	40	30	10	40	30	30	70	70	70		0	70	70
CMR	0	0	0	0	0	0	0	10	30	10	10		0	16.6667	16.6667
CPI	40	0	40	10	20	50	40	30	40	30	40		40	36.6667	-3.33333
CPJ	0	0	40	50	0	20	30	40	10	50	10		0	23.3333	23.3333
CNW	10	20	0	20	0	0	0	20	10	10	20		10	13.3333	3.33333
CPY	0	20	20	10	20	20	20	40	40	20	20		0	26.6667	26.6667
CPZ	10	10	30	20	10	10	30	30	50	20	40		10	36.6667	26.6667
												Average	9	33.3333	24.3333
												SD	12.8668	16.7037	20.37
Child	Words	0dBSNR
Listener	1	2	3	4	5	6	7	8	9	10	11		Acute	Trained	Difference
CKG	10	20	10	40	10	10	30	40	40	30	20		10	30	20
CMI	0	0	20	0	20	10	50	50	20	30	0		0	16.6667	16.6667
COY	10	40	30	40	20	30	60	20	50	30	60		10	46.6667	36.6667
CPD	10	10	20	10	30	10	40	50	30	50	60		10	46.6667	36.6667
CMR	0	20	20	0	0	0	10	20	30	0	0		0	10	10
CPI	20	50	10	20	40	30	40	30	40	70	50		20	53.3333	33.3333
CPJ	10	0	10	20	20	10	50	20	30	30	30		10	30	20
CNW	0	0	0	0	0	0	10	10	20	0	10		0	10	10
CPY	0	10	0	0	10	0	40	50	20	50	20		0	30	30
CPZ	0	0	20	10	20	20	30	0	30	0	20		0	16.6667	16.6667
												Average	6	29	23
												SD	6.99206	15.7958	10.3578

## Sheet: Child Sentences
Child	Sentences	Quiet
Listener	1	2	3	4	5	6	7	8	9	10	11		Acute (Run 1)	Trained (Runs 9-11)	Difference
CPN	92	84	60	52	92	72	80	60	88	88	96		92	90.6667	-1.33333
CPO	56	48	72	28	84	68	64	60	84	72	84		56	80	24
CPS	92	76	92	88	72	72	76	84	68	80	80		92	76	-16
CQA	64	60	68	68	84	80	76	100	68	88	76		64	77.3333	13.3333
CQJ	52	72	56	52	52	64	76	76	68	84	64		52	72	20
CQL	80	68	88	72	76	92	92	72	72	88	96		80	85.3333	5.33333
CQH	52	56	44	84	52	92	80	76	80	60	56		52	65.3333	13.3333
CQO	52	84	40	64	84	52	88	32	92	88	80		52	86.6667	34.6667
CQQ	76	72	76	36	72	76	68	80	88	80	88		76	85.3333	9.33333
CQR	60	44	84	64	72	92	64	56	60	92	36		60	62.6667	2.66667
												Average	67.6	78.1333	10.5333
												SD	16.1603	9.32698	14.1589
Child	Sentences	10dBSNR
Listener	1	2	3	4	5	6	7	8	9	10	11		Acute	Trained	Difference
CPN	60	56	56	68	88	48	32	52	52	88	72		60	70.6667	10.6667
CPO	24	32	40	40	56	36	28	36	20	48	40		24	36	12
CPS	48	48	72	52	64	80	60	44	68	72	80		48	73.3333	25.3333
CQA	36	56	44	44	48	80	68	44	36	88	76		36	66.6667	30.6667
CQJ	24	12	44	52	52	36	24	8	44	28	56		24	42.6667	18.6667
CQL	44	48	36	52	88	32	64	72	84	80	64		44	76	32
CQH	76	44	36	52	84	40	48	28	48	44	36		76	42.6667	-33.3333
CQO	16	16	32	32	20	12	56	20	32	60	68		16	53.3333	37.3333
CQQ	28	60	72	60	44	52	16	64	40	40	80		28	53.3333	25.3333
CQR	16	24	52	72	28	44	32	36	68	60	36		16	54.6667	38.6667
												Average	37.2	56.9333	19.7333
												SD	19.781	14.1114	20.9766
Child	Sentences	5dBSNR
Listener	1	2	3	4	5	6	7	8	9	10	11		Acute	Trained	Difference
CPN	28	32	32	48	40	56	60	64	68	44	68		28	60	32
CPO	0	12	36	8	36	16	24	12	32	36	12		0	26.6667	26.6667
CPS	24	36	32	28	36	44	48	32	40	20	80		24	46.6667	22.6667
CQA	8	20	40	52	24	28	68	84	32	36	52		8	40	32
CQJ	20	4	0	44	24	16	8	40	44	36	16		20	32	12
CQL	44	44	12	48	44	24	52	68	24	40	32		44	32	-12
CQH	24	16	12	24	16	44	20	32	20	32	16		24	22.6667	-1.33333
CQO	24	32	20	44	16	32	12	32	20	32	36		24	29.3333	5.33333
CQQ	24	60	52	12	44	20	36	48	36	20	52		24	36	12
CQR	4	24	20	32	16	40	24	40	20	28	36		4	28	24
												Average	20	35.3333	15.3333
												SD	12.9271	11.0889	14.7573
Child	Sentences	0dBSNR
Listener	1	2	3	4	5	6	7	8	9	10	11		Acute	Trained	Difference
CPN	4	12	8	12	16	32	4	28	12	24	28		4	21.3333	17.3333
CPO	4	4	0	8	4	16	8	16	8	0	4		4	4	0
CPS	8	16	12	20	4	28	0	24	8	16	20		8	14.6667	6.66667
CQA	4	20	20	12	20	28	8	24	4	20	12		4	12	8
CQJ	4	0	8	0	0	16	0	0	0	8	8		4	5.33333	1.33333
CQL	4	8	8	20	20	8	8	24	24	12	12		4	16	12
CQH	8	0	8	24	24	4	12	8	32	12	8		8	17.3333	9.33333
CQO	8	4	12	4	20	4	0	0	0	4	4		8	2.66667	-5.33333
CQQ	12	12	32	16	48	20	24	16	0	12	28		12	13.3333	1.33333
CQR	0	12	12	4	4	12	0	4	20	24	16		0	20	20
												Average	5.6	12.6667	7.06667
												SD	3.3731	6.62953	7.97651
